# Supplementary material for: Effect of an Acupuncture Technique of Penetrating through Zhibian (BL54) to Shuidao (ST28) with Long Needle for Pain Relief in Patients with Primary Dysmenorrhea: A Randomized Controlled Trial
Source: Pain Res Manag. 2019 Dec 17;2019:7978180. doi: 10.1155/2019/7978180 (PMC6935824; doi:10.1155/2019/7978180)
Supplement: Supplementary Materials — Checklist for items in STRICTA 2010 and CONSORT 2010 checklist of information to include when reporting a randomised trial. [file 7978180.f1.zip]

Archive with 3 entries (3 files):
- 7978180.f1/4-checklist_in_word_-_14th_june_2013.docx
- 7978180.f1/5-CONSORT 2010 Checklist.doc
- 7978180.f1/7978180.mp4
